# Supplementary material for: Biochar Amendment Increases Peanut Production Through Improvement of the Extracellular Enzyme Activities and Microbial Community Composition in Replanted Field
Source: Plants (Basel). 2025 Mar 15;14(6):922. doi: 10.3390/plants14060922 (PMC11945357; doi:10.3390/plants14060922)
Supplement: Supplementary file 1 [file plants-14-00922-s001.zip]

Archive with 1 entries (1 files):
- plants-3504733-supplementary.pdf
